# Supplementary material for: Characterization of Diaporthe species associated with peach constriction canker, with two novel species from China
Source: MycoKeys. 2021 May 18;80:77–90. doi: 10.3897/mycokeys.80.63816 (PMC8149378; doi:10.3897/mycokeys.80.63816)
Supplement: XML Treatment for Diaporthe jinxiu [file mycokeys.80.63816-treatment1.xml]

<!DOCTYPE tp:taxon-treatment
  PUBLIC "-//TaxonX//DTD Taxonomic Treatment Publishing DTD v0 20100105//EN" "tax-treatment-NSO.dtd">
<tp:taxon-treatment xmlns:tp="http://www.plazi.org/taxpub"><tp:treatment-meta><kwd-group><label>Taxon classification</label><kwd><named-content xmlns:xlink="http://www.w3.org/1999/xlink" content-type="kingdom">Fungi</named-content></kwd><kwd><named-content xmlns:xlink="http://www.w3.org/1999/xlink" content-type="order">Diaporthales</named-content></kwd><kwd><named-content xmlns:xlink="http://www.w3.org/1999/xlink" content-type="family">Diaporthaceae</named-content></kwd></kwd-group><mixed-citation publication-type="journal"><person-group><name><surname>Wang</surname><given-names>Xianhong</given-names></name><name><surname>Guo</surname><given-names>Yashuang</given-names></name><name><surname>Du</surname><given-names>Yamin</given-names></name><name><surname>Yang</surname><given-names>Ziling</given-names></name><name><surname>Huang</surname><given-names>Xinzhong</given-names></name><name><surname>Hong</surname><given-names>Ni</given-names></name><name><surname>Xu</surname><given-names>Wenxing</given-names></name><name><surname>Wang</surname><given-names>Guoping</given-names></name></person-group><article-title>Characterization of <italic><tp:taxon-name><tp:taxon-name-part taxon-name-part-type="genus" reg="Diaporthe">Diaporthe</tp:taxon-name-part></tp:taxon-name></italic> species associated with peach constriction canker, with two novel species from China</article-title><source>MycoKeys</source><day>18</day><month>5</month><year>2021</year><volume>80</volume><fpage>77</fpage><lpage>90</lpage><pub-id pub-id-type="doi">10.3897/mycokeys.80.63816</pub-id></mixed-citation></tp:treatment-meta><tp:nomenclature><tp:taxon-name><object-id xmlns:xlink="http://www.w3.org/1999/xlink" content-type="arpha" xlink:type="simple">62B030DF-B3AB-5F15-9BBA-6FC2E23CD972</object-id>
            <tp:taxon-name-part taxon-name-part-type="genus" reg="Diaporthe">Diaporthe</tp:taxon-name-part>
            <tp:taxon-name-part taxon-name-part-type="species" reg="jinxiu">jinxiu</tp:taxon-name-part>
            <object-id xmlns:xlink="http://www.w3.org/1999/xlink" content-type="mycobank" xlink:type="simple">838502</object-id>
          </tp:taxon-name><tp:taxon-authority>X.H. Wang &amp; G.P. Wang</tp:taxon-authority><tp:taxon-status xmlns:xlink="http://www.w3.org/1999/xlink" xlink:type="simple">sp. nov.</tp:taxon-status><xref ref-type="fig" rid="F3">Fig. 3</xref></tp:nomenclature><tp:treatment-sec sec-type="etymology" id="SECID0EHUAE"><title>Etymology.</title><p>Named for the host variety (<italic><tp:taxon-name><tp:taxon-name-part taxon-name-part-type="genus" reg="Prunus">Prunus</tp:taxon-name-part> <tp:taxon-name-part taxon-name-part-type="species" reg="persica">persica</tp:taxon-name-part></tp:taxon-name></italic> cv. Jinxiu), from which the species was isolated.</p></tp:treatment-sec><tp:treatment-sec sec-type="description" id="SECID0EYUAE"><title>Description.</title><p>Sexual morph: not observed. Asexual morph on alfalfa stems after 15 days. <italic>Pycnidial conidiomata</italic> small, covered by pale yellow discharged conidial masses at maturity, 385–810 μm diam. <italic>Conidiophore</italic> hyaline, cylindrical, smooth, phialidic, unbranched, straight or slightly curved, 16–21 × 2–2.5 μm. <italic>Conidiogenous cells</italic> phialidic, cylindrical. Alpha <italic>conidia</italic> hyaline, aseptate, ellipsoidal, biguttulate, rounded at each end, 5.8–7.1 × 2.7–4.0 µm (mean = 6.4 ± 0.4 × 3.5 ± 0.3 μm, n = 50). <italic>Beta</italic> and <italic>gamma conidia</italic> not observed.</p><p><bold>Culture characteristics.</bold> Cultures incubated on <abbrev xmlns:xlink="http://www.w3.org/1999/xlink" xlink:title="potato dextrose agar" id="ABBRID0EOVAE" xlink:type="simple">PDA</abbrev> at 25 °C in cycle of light/darkness, growth rate 11.5 mm per day. On <abbrev xmlns:xlink="http://www.w3.org/1999/xlink" xlink:title="potato dextrose agar" id="ABBRID0ESVAE" xlink:type="simple">PDA</abbrev> medium, colonies were sparse and villous, flourishing at edge of colony. On <abbrev xmlns:xlink="http://www.w3.org/1999/xlink" xlink:title="oatmeal agar" id="ABBRID0EWVAE" xlink:type="simple">OA</abbrev> medium, colonies dense with neat edges, with yellow pigment in the center.</p></tp:treatment-sec><tp:treatment-sec sec-type="material" id="SECID0E1VAE"><title>Materials examined.</title><p>China, Fujian Province, Sanming City, on buds of <italic><tp:taxon-name><tp:taxon-name-part taxon-name-part-type="genus" reg="Prunus">Prunus</tp:taxon-name-part> <tp:taxon-name-part taxon-name-part-type="species" reg="persica">persica</tp:taxon-name-part></tp:taxon-name></italic> cv. Zaofenghuang, 23 March 2017, Y. S. Guo (holotype <named-content xmlns:xlink="http://www.w3.org/1999/xlink" content-type="dwc:institutional_code" xlink:type="simple">HMAS</named-content> 249837, culture ex-holotype culture CGMCC3.20269 = TZFH20); ibid., ex-isotype culture TZFH25.</p></tp:treatment-sec><tp:treatment-sec sec-type="notes" id="SECID0EQWAE"><title>Notes.</title><p>In the phylogenetic, multi-locus tree, <italic><tp:taxon-name><tp:taxon-name-part taxon-name-part-type="genus" reg="Diaporthe">D.</tp:taxon-name-part> <tp:taxon-name-part taxon-name-part-type="species" reg="jinxiu">jinxiu</tp:taxon-name-part></tp:taxon-name></italic> forms a distinct clade with maximum support (1/100/99) and is most closely related to <italic><tp:taxon-name><tp:taxon-name-part taxon-name-part-type="genus" reg="Diaporthe">D.</tp:taxon-name-part> <tp:taxon-name-part taxon-name-part-type="species" reg="rhoina">rhoina</tp:taxon-name-part></tp:taxon-name></italic>, but with smaller pycnidial conidiomata than the later (<italic><tp:taxon-name><tp:taxon-name-part taxon-name-part-type="genus" reg="Diaporthe">D.</tp:taxon-name-part> <tp:taxon-name-part taxon-name-part-type="species" reg="jinxiu">jinxiu</tp:taxon-name-part></tp:taxon-name></italic> = 386–807 μm vs <italic><tp:taxon-name><tp:taxon-name-part taxon-name-part-type="genus" reg="Diaporthe">D.</tp:taxon-name-part> <tp:taxon-name-part taxon-name-part-type="species" reg="rhoina">rhoina</tp:taxon-name-part></tp:taxon-name></italic> = 500–2500 μm) (<xref ref-type="bibr" rid="B11">Feltgen 1901</xref>). Moreover, the sequence differences were significant, and all five regions were able to distinguish them (28/578 in <abbrev xmlns:xlink="http://www.w3.org/1999/xlink" xlink:title="internal transcribed spacer" id="ABBRID0EGYAE" xlink:type="simple">ITS</abbrev>, 38/382 in <italic><abbrev xmlns:xlink="http://www.w3.org/1999/xlink" xlink:title="translation elongation factor" id="ABBRID0ELYAE" xlink:type="simple">TEF</abbrev></italic>, 21/509 in <italic><abbrev xmlns:xlink="http://www.w3.org/1999/xlink" xlink:title="calmodulin" id="ABBRID0EQYAE" xlink:type="simple">CAL</abbrev></italic>, 28/520 in <italic><abbrev xmlns:xlink="http://www.w3.org/1999/xlink" xlink:title="histone" xlink:type="simple">HIS</abbrev></italic>, and 11/525 in <italic><abbrev xmlns:xlink="http://www.w3.org/1999/xlink" xlink:title="ß-tubulin" id="ABBRID0EAZAE" xlink:type="simple">TUB</abbrev></italic>).</p><fig id="F3" position="float" orientation="portrait"><object-id xmlns:xlink="http://www.w3.org/1999/xlink" content-type="doi" xlink:type="simple">10.3897/mycokeys.80.63816.figure3</object-id><object-id xmlns:xlink="http://www.w3.org/1999/xlink" content-type="arpha" xlink:type="simple">7329F9D4-4688-52B5-8E80-2DD7BA56F800</object-id><label>Figure 3.</label><caption><p><italic><tp:taxon-name><tp:taxon-name-part taxon-name-part-type="genus" reg="Diaporthe">Diaporthe</tp:taxon-name-part> <tp:taxon-name-part taxon-name-part-type="species" reg="jinxiu">jinxiu</tp:taxon-name-part></tp:taxon-name></italic>. Front and back views of colonies on <abbrev xmlns:xlink="http://www.w3.org/1999/xlink" xlink:title="potato dextrose agar" id="ABBRID0EXZAE" xlink:type="simple">PDA</abbrev> (<bold>A, B</bold>) and <abbrev xmlns:xlink="http://www.w3.org/1999/xlink" xlink:title="oatmeal agar" id="ABBRID0E4ZAE" xlink:type="simple">OA</abbrev> (<bold>C, D</bold>), respectively <bold>E</bold> conidiomata on alfalfa stems <bold>F</bold> conidioma <bold>G</bold> conidiophores <bold>H</bold><italic>alpha</italic> conidia <bold>I–J</bold> section view of conidioma. Scale bars: 2 mm (<bold>E</bold>); 200 μm (<bold>F</bold>); 20 μm (<bold>I</bold>); 10 μm (<bold>G, H, J</bold>).</p></caption><graphic xmlns:xlink="http://www.w3.org/1999/xlink" xlink:href="mycokeys-80-077-g003.jpg" position="float" orientation="portrait" xlink:type="simple" id="oo_544342.jpg"><uri content-type="original_file" xlink:type="simple">https://binary.pensoft.net/fig/544342</uri></graphic></fig></tp:treatment-sec><ref-list><ref id="B11"><mixed-citation xmlns:xlink="http://www.w3.org/1999/xlink" xlink:type="simple"><person-group><name name-style="western"><surname>Feltgen</surname><given-names>J</given-names></name></person-group> (<year>1901</year>) <source>Vorstudien zu einer Pilz-Flora des grossherzogthums Luxemburg, I. Theil. <tp:taxon-name><tp:taxon-name-part taxon-name-part-type="class">Ascomycetes</tp:taxon-name-part></tp:taxon-name>, Nachträge II.</source><publisher-name>Worré-Mertens</publisher-name>, <publisher-loc>Luxemburg</publisher-loc>, <size units="page">145 pp</size>. <ext-link xlink:type="simple" ext-link-type="uri" xlink:href="https://www.biodiversitylibrary.org/page/2895947#page/831/mode/1up">https://www.biodiversitylibrary.org/page/2895947#page/831/mode/1up</ext-link></mixed-citation></ref></ref-list></tp:taxon-treatment>
