# Supplementary material for: Characterization of Diaporthe species associated with peach constriction canker, with two novel species from China
Source: MycoKeys. 2021 May 18;80:77–90. doi: 10.3897/mycokeys.80.63816 (PMC8149378; doi:10.3897/mycokeys.80.63816)
Supplement: XML Treatment for Diaporthe zaofenghuang [file mycokeys.80.63816-treatment2.xml]

<!DOCTYPE tp:taxon-treatment
  PUBLIC "-//TaxonX//DTD Taxonomic Treatment Publishing DTD v0 20100105//EN" "tax-treatment-NSO.dtd">
<tp:taxon-treatment xmlns:tp="http://www.plazi.org/taxpub"><tp:treatment-meta><kwd-group><label>Taxon classification</label><kwd><named-content xmlns:xlink="http://www.w3.org/1999/xlink" content-type="kingdom">Fungi</named-content></kwd><kwd><named-content xmlns:xlink="http://www.w3.org/1999/xlink" content-type="order">Diaporthales</named-content></kwd><kwd><named-content xmlns:xlink="http://www.w3.org/1999/xlink" content-type="family">Diaporthaceae</named-content></kwd></kwd-group><mixed-citation publication-type="journal"><person-group><name><surname>Wang</surname><given-names>Xianhong</given-names></name><name><surname>Guo</surname><given-names>Yashuang</given-names></name><name><surname>Du</surname><given-names>Yamin</given-names></name><name><surname>Yang</surname><given-names>Ziling</given-names></name><name><surname>Huang</surname><given-names>Xinzhong</given-names></name><name><surname>Hong</surname><given-names>Ni</given-names></name><name><surname>Xu</surname><given-names>Wenxing</given-names></name><name><surname>Wang</surname><given-names>Guoping</given-names></name></person-group><article-title>Characterization of <italic><tp:taxon-name><tp:taxon-name-part taxon-name-part-type="genus" reg="Diaporthe">Diaporthe</tp:taxon-name-part></tp:taxon-name></italic> species associated with peach constriction canker, with two novel species from China</article-title><source>MycoKeys</source><day>18</day><month>5</month><year>2021</year><volume>80</volume><fpage>77</fpage><lpage>90</lpage><pub-id pub-id-type="doi">10.3897/mycokeys.80.63816</pub-id></mixed-citation></tp:treatment-meta><tp:nomenclature><tp:taxon-name><object-id xmlns:xlink="http://www.w3.org/1999/xlink" content-type="arpha" xlink:type="simple">0AD93BED-5368-5375-8F26-6C5AC411C956</object-id>
            <tp:taxon-name-part taxon-name-part-type="genus" reg="Diaporthe">Diaporthe</tp:taxon-name-part>
            <tp:taxon-name-part taxon-name-part-type="species" reg="zaofenghuang">zaofenghuang</tp:taxon-name-part>
            <object-id xmlns:xlink="http://www.w3.org/1999/xlink" content-type="mycobank" xlink:type="simple">838501</object-id>
          </tp:taxon-name><tp:taxon-authority>X.H. Wang &amp; G.P. Wang</tp:taxon-authority><tp:taxon-status xmlns:xlink="http://www.w3.org/1999/xlink" xlink:type="simple">sp. nov.</tp:taxon-status><xref ref-type="fig" rid="F4">Fig. 4</xref></tp:nomenclature><tp:treatment-sec sec-type="etymology" id="SECID0EJ3AE"><title>Etymology.</title><p>Named after the host species (<italic><tp:taxon-name><tp:taxon-name-part taxon-name-part-type="genus" reg="Prunus">Prunus</tp:taxon-name-part> <tp:taxon-name-part taxon-name-part-type="species" reg="persica">persica</tp:taxon-name-part></tp:taxon-name></italic> cv. Zaofenghuang) from which the species was isolated.</p></tp:treatment-sec><tp:treatment-sec sec-type="description" id="SECID0E13AE"><title>Description.</title><p>Sexual morph not observed. Asexual morph on alfalfa stems. <italic>Pycnidial conidiomata</italic> conical, yellowish translucent conidial drops exuded from ostioles, 650–1430 μm diam. <italic>Conidiophores</italic> fasciculate, hyaline, long cylindrical, straight or slightly curved, apex pointed, 13.7–20.9 × 1.8–2.7 μm. <italic>Conidiogenous cells</italic> phialidic, cylindrical. <italic>Alpha conidia</italic> hyaline, aseptate, ellipsoidal, biguttulate, rounded at one end, slightly apex at another end, 5.3–7.5 × 2.9–3.7 µm (mean = 6.0 ± 0.6 × 3.1 ± 0.3 μm, n = 50). <italic>Beta</italic> and <italic>gamma conidia</italic> not observed.</p></tp:treatment-sec><tp:treatment-sec sec-type="description" id="SECID0EM4AE"><title>Culture characteristics.</title><p>Cultures incubated on <abbrev xmlns:xlink="http://www.w3.org/1999/xlink" xlink:title="potato dextrose agar" id="ABBRID0ES4AE" xlink:type="simple">PDA</abbrev> at 25 °C in cycle of light/darkness, growth rate 8.5 mm per day. Colonies initially white on surface, producing black pigment from center of medium and expanding outwardly after 5–7 d. On <abbrev xmlns:xlink="http://www.w3.org/1999/xlink" xlink:title="potato dextrose agar" id="ABBRID0EW4AE" xlink:type="simple">PDA</abbrev>, edge of colony petal-like, irregular; on <abbrev xmlns:xlink="http://www.w3.org/1999/xlink" xlink:title="oatmeal agar" id="ABBRID0E14AE" xlink:type="simple">OA</abbrev>, edge relatively flat.</p></tp:treatment-sec><tp:treatment-sec sec-type="material" id="SECID0E54AE"><title>Materials examined.</title><p>China, Fujian Province, Sanming City, on buds of <italic><tp:taxon-name><tp:taxon-name-part taxon-name-part-type="genus" reg="Prunus">Prunus</tp:taxon-name-part> <tp:taxon-name-part taxon-name-part-type="species" reg="persica">persica</tp:taxon-name-part></tp:taxon-name></italic> cv. Zaofenghuang, 23 March 2017, Y. S. Guo (holotype <named-content xmlns:xlink="http://www.w3.org/1999/xlink" content-type="dwc:institutional_code" xlink:type="simple">HMAS</named-content> 249835, culture ex-holotype CGMCC3.20271 = TZFH1); ibid., culture TZFH3.</p></tp:treatment-sec><tp:treatment-sec sec-type="notes" id="SECID0EU5AE"><title>Notes.</title><p>Two isolates representing <italic><tp:taxon-name><tp:taxon-name-part taxon-name-part-type="genus" reg="Diaporthe">D.</tp:taxon-name-part> <tp:taxon-name-part taxon-name-part-type="species" reg="zaofenghuang">zaofenghuang</tp:taxon-name-part></tp:taxon-name></italic> form a well-supported clade (1/100/100) and appear to be most closely related to <italic><tp:taxon-name><tp:taxon-name-part taxon-name-part-type="genus" reg="Diaporthe">D.</tp:taxon-name-part> <tp:taxon-name-part taxon-name-part-type="species" reg="penetriteum">penetriteum</tp:taxon-name-part></tp:taxon-name></italic>. <italic><tp:taxon-name><tp:taxon-name-part taxon-name-part-type="genus" reg="Diaporthe">Diaporthe</tp:taxon-name-part> <tp:taxon-name-part taxon-name-part-type="species" reg="zaofenghuang">zaofenghuang</tp:taxon-name-part></tp:taxon-name></italic> can be distinguished from <italic><tp:taxon-name><tp:taxon-name-part taxon-name-part-type="genus" reg="Diaporthe">D.</tp:taxon-name-part> <tp:taxon-name-part taxon-name-part-type="species" reg="penetriteum">penetriteum</tp:taxon-name-part></tp:taxon-name></italic> based on <abbrev xmlns:xlink="http://www.w3.org/1999/xlink" xlink:title="internal transcribed spacer" id="ABBRID0EHAAG" xlink:type="simple">ITS</abbrev>, <italic><abbrev xmlns:xlink="http://www.w3.org/1999/xlink" xlink:title="histone" xlink:type="simple">HIS</abbrev></italic>, and <italic><abbrev xmlns:xlink="http://www.w3.org/1999/xlink" xlink:title="ß-tubulin" id="ABBRID0EXAAG" xlink:type="simple">TUB</abbrev></italic> loci (10/578 in <abbrev xmlns:xlink="http://www.w3.org/1999/xlink" xlink:title="internal transcribed spacer" id="ABBRID0E2AAG" xlink:type="simple">ITS</abbrev>, 45/520 in <italic><abbrev xmlns:xlink="http://www.w3.org/1999/xlink" xlink:title="histone" xlink:type="simple">HIS</abbrev></italic>, and 7/525 in <italic><abbrev xmlns:xlink="http://www.w3.org/1999/xlink" xlink:title="ß-tubulin" id="ABBRID0ELBAG" xlink:type="simple">TUB</abbrev></italic>). Morphologically, <italic><tp:taxon-name><tp:taxon-name-part taxon-name-part-type="genus" reg="Diaporthe">D.</tp:taxon-name-part> <tp:taxon-name-part taxon-name-part-type="species" reg="zaofenghuang">zaofenghuang</tp:taxon-name-part></tp:taxon-name></italic> differs from <italic><tp:taxon-name><tp:taxon-name-part taxon-name-part-type="genus" reg="Diaporthe">D.</tp:taxon-name-part> <tp:taxon-name-part taxon-name-part-type="species" reg="penetriteum">penetriteum</tp:taxon-name-part></tp:taxon-name></italic> in having larger conidiomata (<italic><tp:taxon-name><tp:taxon-name-part taxon-name-part-type="genus" reg="Diaporthe">D.</tp:taxon-name-part> <tp:taxon-name-part taxon-name-part-type="species" reg="zaofenghuang">zaofenghuang</tp:taxon-name-part></tp:taxon-name></italic> = 653–1433 μm vs <italic><tp:taxon-name><tp:taxon-name-part taxon-name-part-type="genus" reg="Diaporthe">D.</tp:taxon-name-part> <tp:taxon-name-part taxon-name-part-type="species" reg="penetriteum">penetriteum</tp:taxon-name-part></tp:taxon-name></italic> = 180–490 μm) and <italic>alpha</italic> conidia (<italic><tp:taxon-name><tp:taxon-name-part taxon-name-part-type="genus" reg="Diaporthe">D.</tp:taxon-name-part> <tp:taxon-name-part taxon-name-part-type="species" reg="zaofenghuang">zaofenghuang</tp:taxon-name-part></tp:taxon-name></italic> = 6.0 ± 0.6×3.1 ± 0.3 μm vs <italic><tp:taxon-name><tp:taxon-name-part taxon-name-part-type="genus" reg="Diaporthe">D.</tp:taxon-name-part> <tp:taxon-name-part taxon-name-part-type="species" reg="penetriteum">penetriteum</tp:taxon-name-part></tp:taxon-name></italic> = 5.0 ± 0.3 × 2.2 ± 0.2 μm). Additionally, <italic><tp:taxon-name><tp:taxon-name-part taxon-name-part-type="genus" reg="Diaporthe">D.</tp:taxon-name-part> <tp:taxon-name-part taxon-name-part-type="species" reg="penetriteum">penetriteum</tp:taxon-name-part></tp:taxon-name></italic> produces two types of conidia, but <italic><tp:taxon-name><tp:taxon-name-part taxon-name-part-type="genus" reg="Diaporthe">D.</tp:taxon-name-part> <tp:taxon-name-part taxon-name-part-type="species" reg="zaofenghuang">zaofenghuang</tp:taxon-name-part></tp:taxon-name></italic> produces only <italic>alpha</italic> conidia (<xref ref-type="bibr" rid="B12">Gao et al. 2016</xref>).</p><fig id="F4" position="float" orientation="portrait"><object-id xmlns:xlink="http://www.w3.org/1999/xlink" content-type="doi" xlink:type="simple">10.3897/mycokeys.80.63816.figure4</object-id><object-id xmlns:xlink="http://www.w3.org/1999/xlink" content-type="arpha" xlink:type="simple">72A56824-CEA4-57F6-AC9A-0CC6E1DF9334</object-id><label>Figure 4.</label><caption><p><italic><tp:taxon-name><tp:taxon-name-part taxon-name-part-type="genus" reg="Diaporthe">Diaporthe</tp:taxon-name-part> <tp:taxon-name-part taxon-name-part-type="species" reg="zaofenghuang">zaofenghuang</tp:taxon-name-part></tp:taxon-name></italic>. Front and back views of colonies on <abbrev xmlns:xlink="http://www.w3.org/1999/xlink" xlink:title="potato dextrose agar" id="ABBRID0ECFAG" xlink:type="simple">PDA</abbrev> (<bold>A, B</bold>) and <abbrev xmlns:xlink="http://www.w3.org/1999/xlink" xlink:title="oatmeal agar" id="ABBRID0EIFAG" xlink:type="simple">OA</abbrev> (<bold>C, D</bold>), respectively <bold>E</bold> conidiomata on alfalfa stems <bold>F</bold> conidioma <bold>G</bold> conidiophores <bold>H</bold><italic>alpha</italic> conidia <bold>I–J</bold> section view of conidioma. Scale bars: 2 mm (<bold>E</bold>); 200 μm (<bold>F</bold>); 20 μm (<bold>G, I</bold>); 10 μm (<bold>H, J</bold>).</p></caption><graphic xmlns:xlink="http://www.w3.org/1999/xlink" xlink:href="mycokeys-80-077-g004.jpg" position="float" orientation="portrait" xlink:type="simple" id="oo_544343.jpg"><uri content-type="original_file" xlink:type="simple">https://binary.pensoft.net/fig/544343</uri></graphic></fig></tp:treatment-sec><ref-list><ref id="B12"><mixed-citation xmlns:xlink="http://www.w3.org/1999/xlink" xlink:type="simple"><person-group><name name-style="western"><surname>Gao</surname><given-names>YH</given-names></name><name name-style="western"><surname>Fang Liu</surname><given-names>F</given-names></name><name name-style="western"><surname>Cai</surname><given-names>L</given-names></name></person-group> (<year>2016</year>) Unravelling <italic><tp:taxon-name><tp:taxon-name-part taxon-name-part-type="genus">Diaporthe</tp:taxon-name-part></tp:taxon-name></italic> species associated with Camellia, Systematics and Biodiversity 14: 102–117. <ext-link xlink:type="simple" ext-link-type="doi" xlink:href="10.1080/14772000.2015.1101027">https://doi.org/10.1080/14772000.2015.1101027</ext-link></mixed-citation></ref></ref-list></tp:taxon-treatment>
